# Supplementary material for: Investigating the dynamics of tax evasion and revenue leakage in somali customs
Source: PLoS One. 2024 Jun 6;19(6):e0303622. doi: 10.1371/journal.pone.0303622 (PMC11156314; doi:10.1371/journal.pone.0303622)
Supplement: S1 Dataset — (XLSX) [file pone.0303622.s001.xlsx]

## Sheet: Sheet1
No	Gender_A	Education_A	Sector_A	Age_A	Position_A	Q3	Q4	Q5	Q6	Q7	Q8	Q9	Q10	Q11	Q12	Q13	Q14	Q15	Q16	Q17	Q18	Q28	Q29	Q30	Q31	Q32	Q35	Q38	Q39	Q40	Q41	Q42	Q43	Q44	Q45	Q46	Q48
1	1	5	2	4	4	1	2	3	2	2	2	2	1	2	2	2	2	2	2	2	2	3	2	2	2	2	1	4	3	2	3	3	2	3	3	3	3
2	1	5	1	4	3	10	10	10	10	8	10	9	10	8	9	9	10	10	9	10	10	6	4	4	8	10	10	10	9	10	10	10	10	10	10	8	10
3	2	4	3	4	4	9	8	10	10	8	10	10	10	6	5	3	10	10	10	10	10	10	8	8	10	10	8	10	10	10	10	10	10	10	10	10	10
4	1	3	3	2	6	7	9	5	6	9	8	7	7	7	7	7	8	6	8	8	7	7	6	6	6	5	6	8	7	8	9	10	9	8	7	8	10
5	1	4	3	4	3	3	3	4	2	3	2	2	1	3	1	1	4	6	5	6	6	3	4	6	6	9	2	5	6	5	5	2	2	2	2	2	1
6	1	4	3	4	3	4	4	4	4	1	4	4	4	4	4	3	4	4	2	2	4	3	4	3	3	3	4	3	4	4	4	4	4	3	4	4	2
7	1	4	2	4	4	1	3	2	1	4	5	4	6	7	3	2	3	4	3	1	1	3	4	5	4	1	4	1	2	2	1	1	2	1	1	3	2
8	1	1	2	3	5	2	2	1	1	1	2	1	2	3	2	2	2	2	1	2	2	3	2	2	3	2	2	1	2	2	2	2	2	2	2	2	2
9	1	5	4	6	5	1	3	1	1	3	1	1	1	1	1	1	1	1	1	1	1	1	3	1	1	1	2	1	1	1	1	1	1	1	1	2	1
10	1	3	1	3	3	2	2	2	1	1	1	2	1	1	1	2	1	1	1	2	1	1	1	1	1	1	2	1	1	2	2	3	1	2	1	1	1
11	1	3	1	4	3	1	1	1	1	1	1	1	1	1	1	1	1	1	1	1	1	1	1	1	1	1	1	1	1	1	1	1	1	1	1	1	2
12	1	4	1	3	2	1	1	3	3	1	1	3	2	2	2	1	1	1	1	2	2	1	1	2	3	2	2	1	2	2	1	2	1	1	1	3	2
13	1	4	1	4	3	9	6	8	8	5	6	7	9	7	9	8	8	10	6	9	9	5	4	8	9	9	8	8	9	8	9	10	9	8	9	8	7
14	1	4	1	3	3	4	4	4	3	4	8	9	10	9	9	3	3	10	8	8	8	6	5	4	9	8	8	4	9	8	9	9	9	9	4	9	8
15	1	4	3	4	4	10	10	10	9	10	9	10	10	10	9	7	10	10	10	7	6	6	6	8	8	7	7	8	9	8	8	8	8	9	9	9	8
16	1	4	1	4	3	9	9	10	10	10	9	8	8	9	8	8	10	10	9	9	10	2	3	4	10	10	9	9	8	9	10	9	10	9	9	9	10
17	1	5	1	4	4	9	7	10	10	7	9	9	8	8	10	9	9	9	6	7	9	9	8	10	10	8	7	10	10	8	8	10	10	10	10	10	10
18	1	3	1	3	3	10	10	9	7	10	10	10	10	9	7	10	10	9	10	7	10	10	9	8	10	7	10	10	10	10	10	10	10	10	10	10	10
19	1	3	1	3	4	1	1	1	1	2	1	2	1	1	1	2	1	1	2	1	1	1	2	1	1	2	1	1	2	1	2	1	2	1	1	2	1
20	1	3	3	4	4	10	8	10	6	1	10	9	10	10	10	10	8	8	8	8	8	3	10	1	10	10	10	10	10	9	10	10	10	10	10	9	10
21	1	4	4	4	4	4	4	3	4	2	3	4	4	4	3	4	4	4	3	4	4	4	4	4	2	4	3	4	4	4	4	6	4	3	4	4	6
22	1	4	1	4	2	1	1	1	1	1	1	1	1	1	1	1	1	1	1	1	1	1	1	1	2	1	1	1	1	1	1	1	1	1	1	1	1
23	1	3	1	4	3	3	1	1	1	1	1	2	1	3	1	1	3	2	1	1	1	1	1	1	1	2	1	1	3	1	2	2	3	2	3	3	2
24	1	5	1	6	3	4	4	4	4	4	2	2	3	3	4	4	4	4	4	4	4	4	3	4	4	4	4	4	4	4	4	4	4	4	4	4	4
25	1	4	1	4	4	9	9	9	10	7	8	9	8	7	9	2	8	9	8	8	8	7	2	7	7	7	5	7	7	7	6	7	6	7	7	6	6
26	1	4	2	3	4	10	10	9	10	5	10	10	9	9	10	10	7	8	9	10	9	10	1	10	9	10	9	9	9	9	8	9	8	9	9	8	8
27	1	4	1	7	4	8	10	9	10	10	10	5	5	5	10	10	10	8	10	5	6	8	8	10	10	7	8	7	7	9	8	10	10	8	10	10	1
28	1	3	3	3	2	3	4	3	4	4	4	4	4	4	4	4	7	7	6	7	9	6	4	8	7	7	1	1	1	1	1	1	1	1	1	1	3
29	1	4	1	3	3	1	1	2	1	1	1	1	1	1	4	1	1	4	5	1	1	1	4	1	1	1	1	1	1	1	1	1	2	1	1	1	10
30	1	4	1	4	3	10	9	9	8	8	8	7	8	7	8	7	4	1	2	2	3	10	8	10	9	8	9	10	9	9	10	8	10	8	8	9	9
31	2	5	1	4	2	2	8	3	3	3	7	7	7	7	7	10	10	10	10	10	10	3	2	4	4	3	4	3	3	3	3	3	3	3	3	3	7
32	1	3	2	6	4	3	4	4	2	2	1	2	3	1	3	2	6	7	4	5	8	4	7	8	9	6	5	8	4	5	3	3	3	3	5	5	4
33	2	3	1	3	3	3	9	8	10	2	6	6	6	6	6	6	6	6	6	6	6	3	3	3	8	6	9	4	4	4	4	4	4	7	7	6	7
34	2	3	2	4	4	6	5	7	7	8	3	4	5	4	8	8	7	8	8	8	9	3	4	2	7	6	3	2	1	2	3	5	4	7	8	6	7
35	1	3	2	4	4	3	3	2	3	1	2	3	9	9	7	3	2	4	7	5	7	4	4	6	6	5	5	5	5	6	8	1	4	2	4	8	6
36	1	4	2	4	2	10	10	10	10	10	3	3	3	3	3	3	10	10	10	10	10	10	10	10	10	10	10	10	10	10	10	10	10	10	10	10	10
37	1	3	2	3	3	7	6	7	7	6	5	6	6	5	8	6	6	7	6	7	7	7	8	8	7	6	8	7	8	6	7	8	6	7	8	7	7
38	1	4	1	5	4	10	10	10	10	5	10	10	10	10	10	10	10	10	10	10	10	10	1	10	10	10	10	10	10	10	10	10	10	10	10	10	5
39	1	4	2	3	2	2	2	2	3	3	3	7	3	3	3	3	2	2	2	2	2	3	3	3	3	3	3	2	2	3	2	2	2	3	2	2	3
40	1	4	2	3	2	2	1	3	1	1	1	3	1	2	1	1	1	3	3	1	1	1	2	1	1	1	2	2	1	1	3	1	1	2	3	1	3
41	1	4	2	3	3	7	7	7	5	6	5	5	5	5	7	5	6	6	6	6	6	6	6	6	6	6	3	5	5	5	5	7	7	7	7	7	6
42	1	3	2	4	3	1	4	3	2	3	4	3	2	3	1	4	2	5	1	1	2	1	3	1	3	4	3	2	5	2	2	10	5	1	4	7	2
43	1	4	2	3	3	10	9	10	9	10	9	2	2	2	9	9	3	3	4	3	2	2	2	10	9	9	2	1	1	2	2	1	1	2	1	1	7
44	1	4	2	4	3	9	10	4	9	9	5	6	6	6	7	5	7	4	9	9	8	3	4	9	9	9	8	9	10	10	10	9	9	9	8	8	5
45	1	4	1	3	1	1	2	2	3	4	1	1	4	1	1	1	1	1	3	3	4	2	2	2	2	2	4	2	2	4	4	3	2	2	3	3	3
46	1	3	1	4	3	4	4	4	4	4	4	4	4	4	4	4	4	4	4	4	4	4	4	4	4	4	4	4	4	4	4	4	4	4	4	4	5
47	1	4	2	5	4	4	1	4	5	4	4	4	4	5	5	5	5	5	5	5	5	5	4	7	9	6	4	4	4	4	3	6	6	5	7	7	6
48	1	3	2	4	2	1	4	1	3	1	3	4	3	5	4	4	1	4	4	4	4	4	3	1	5	6	4	3	3	4	4	5	1	4	5	5	1
49	1	3	3	4	3	4	3	2	1	1	2	3	4	4	2	3	3	2	3	4	2	2	2	4	1	5	4	1	2	4	4	3	2	2	3	3	3
50	2	4	3	5	5	1	3	3	6	6	1	2	3	3	1	3	1	2	2	3	2	4	3	4	4	2	3	2	1	1	1	1	1	1	1	2	2
51	1	3	2	3	3	3	3	2	3	3	3	3	3	3	2	3	3	2	2	3	3	3	3	3	3	3	3	3	2	2	1	2	3	2	2	2	2
52	1	4	3	3	3	2	1	1	3	1	1	9	5	1	3	3	1	1	3	1	2	1	2	3	4	4	1	6	4	3	3	3	3	3	3	3	8
53	1	4	3	3	3	4	3	4	4	4	3	3	4	4	4	4	4	4	3	4	4	3	4	4	4	3	4	4	4	4	4	4	4	4	4	4	1
54	1	3	2	4	2	9	5	8	9	1	8	6	7	5	9	7	9	7	6	6	8	8	2	2	4	3	5	8	5	3	8	2	8	4	3	8	6
55	1	3	3	3	2	2	2	2	2	2	2	3	3	3	1	3	10	8	8	1	5	3	6	6	6	6	7	9	8	7	9	6	9	1	7	9	7
56	1	4	2	3	3	10	10	10	10	10	7	8	9	10	10	10	10	9	10	8	10	8	9	9	8	9	8	9	10	10	10	10	10	10	10	10	7
57	1	4	4	3	7	10	9	8	9	10	3	3	3	10	9	10	4	4	3	3	10	10	9	9	10	10	4	3	3	4	3	4	4	4	3	2	3
58	1	4	3	4	1	7	7	5	4	5	4	6	4	6	6	5	7	7	5	6	6	6	8	7	8	7	4	8	7	7	8	8	8	8	9	8	6
59	1	4	2	3	5	4	3	2	2	1	2	3	2	4	1	2	1	2	1	3	1	2	4	6	6	5	4	7	6	6	7	7	7	8	9	8	6
60	1	4	1	3	3	10	10	10	10	10	10	10	10	10	10	10	10	10	10	10	10	10	10	10	10	10	1	1	1	1	1	1	1	1	1	1	6
61	1	3	2	3	5	1	5	4	4	3	5	5	7	4	4	4	3	4	4	4	4	4	4	4	7	8	3	6	4	4	4	7	7	7	6	5	5
62	1	4	3	4	2	4	2	1	2	2	5	2	3	3	3	5	4	4	4	5	6	5	5	5	5	5	5	10	9	10	10	6	6	5	5	10	8
63	1	3	2	3	3	1	3	3	3	3	1	1	1	1	1	1	1	1	3	1	1	3	3	1	1	1	1	1	1	1	1	1	1	3	1	1	3
64	1	4	3	3	3	9	10	10	10	8	5	6	4	5	10	10	10	10	10	9	9	8	8	8	10	10	6	10	10	10	10	10	10	10	10	10	3
65	1	3	1	2	2	1	1	2	1	2	1	2	1	2	2	2	2	1	2	4	3	2	2	2	3	7	5	1	2	3	2	2	2	2	1	7	2
66	1	2	2	2	6	2	2	2	2	2	2	2	2	2	2	2	1	2	1	1	2	4	4	4	4	4	3	3	3	1	1	3	2	1	2	3	2
67	1	3	1	2	3	1	1	1	1	1	1	2	3	3	1	3	2	1	2	2	3	3	1	4	4	4	3	1	3	2	2	1	6	6	2	4	6
68	1	2	1	2	6	10	5	3	9	8	2	3	3	3	3	3	3	3	3	3	3	3	2	3	4	4	4	3	4	3	3	2	10	10	2	4	9
69	1	4	3	3	3	4	4	4	4	3	3	3	4	4	4	4	4	4	4	4	4	2	3	3	4	4	4	4	4	4	4	4	4	4	4	4	1
70	1	3	4	1	6	4	4	2	3	3	1	2	2	4	1	4	1	2	3	1	2	1	3	2	3	2	1	2	3	3	3	1	4	1	4	1	3
71	1	3	2	3	5	4	4	4	4	4	3	4	2	4	2	4	4	4	3	3	4	4	4	3	3	4	3	3	3	2	4	3	2	3	3	3	4
72	1	3	1	2	1	1	3	2	3	4	1	3	2	3	2	1	2	2	1	2	3	4	3	2	3	2	1	4	3	4	4	1	2	2	3	3	2
73	1	3	2	2	2	1	3	2	4	5	4	5	3	1	2	6	2	3	5	4	1	4	3	5	1	2	4	1	5	2	4	2	3	2	1	2	2
74	1	3	4	2	6	3	2	4	2	4	3	1	4	1	3	1	1	3	1	3	1	1	3	1	3	1	3	3	1	3	1	1	3	1	1	1	1
75	1	3	2	3	2	3	10	9	1	2	1	2	3	4	6	5	2	3	5	5	7	5	8	8	9	9	2	8	10	9	9	2	5	7	9	9	2
76	1	4	2	5	5	4	3	3	4	4	3	3	4	4	4	3	4	4	3	4	4	4	4	4	4	4	4	4	3	4	3	4	4	4	4	4	4
77	1	2	3	3	2	7	3	2	2	1	5	2	10	3	3	6	2	1	2	3	3	3	1	5	2	1	2	1	2	4	4	2	2	1	4	2	4
78	1	1	2	3	2	1	2	3	2	3	3	2	5	2	2	2	2	2	1	5	2	2	3	5	3	2	7	3	2	3	1	2	2	1	4	2	3
79	1	1	4	4	1	2	3	2	1	2	3	1	2	1	2	3	4	3	5	3	4	1	2	4	4	2	1	4	4	5	4	2	1	1	2	2	2
80	2	1	3	3	2	2	3	2	1	3	1	2	3	1	3	2	2	1	1	3	3	3	1	2	3	2	2	1	2	2	1	2	3	2	2	1	1
81	2	1	2	2	1	3	2	1	2	1	2	1	2	3	6	5	3	6	5	4	1	2	2	3	3	2	3	2	3	1	3	3	4	3	3	4	1
82	2	2	3	3	5	2	3	3	3	2	1	2	3	1	2	2	1	2	3	2	3	4	1	2	1	3	3	2	1	3	2	3	4	3	2	1	2
83	1	1	4	4	6	2	1	2	3	2	1	3	2	2	1	2	1	1	3	2	2	1	2	2	3	2	2	3	2	3	3	2	3	2	2	3	4
84	1	1	4	3	1	2	3	3	2	2	1	2	2	1	2	3	4	2	3	5	4	4	2	3	2	1	1	1	3	3	2	5	4	2	4	3	1
85	1	1	4	3	1	3	2	1	2	2	3	3	1	2	3	3	2	2	1	4	2	3	2	3	2	2	2	3	2	2	2	2	3	2	2	2	2
86	1	1	4	3	1	2	1	3	2	3	2	2	1	2	3	2	3	2	2	1	2	1	1	2	3	3	3	3	2	2	3	2	3	2	2	3	3
87	1	1	4	4	1	2	3	2	2	2	2	2	3	5	3	4	2	3	2	2	3	3	2	1	3	4	3	2	3	1	3	2	3	2	1	2	3
88	1	1	4	4	5	2	3	2	1	2	4	3	4	3	5	4	2	3	3	3	3	2	3	2	1	2	3	2	3	2	1	1	2	2	3	2	2
89	1	4	2	4	3	3	4	3	3	2	3	3	4	3	3	3	3	4	4	3	3	3	4	4	4	2	4	4	4	4	3	3	3	3	4	3	2
90	1	4	1	4	4	8	8	8	7	6	9	7	9	9	9	7	3	6	6	3	8	9	10	10	9	10	8	10	10	10	10	8	8	10	8	9	9
91	1	5	2	4	4	4	3	3	3	3	3	4	3	3	4	3	3	2	3	2	1	4	4	3	4	2	4	3	3	3	3	3	4	4	4	3	3
92	1	4	3	4	4	2	2	2	2	2	2	1	1	2	2	2	1	1	2	2	2	2	2	2	2	2	2	2	1	2	1	2	1	1	1	2	2
93	1	4	1	4	3	9	4	4	9	3	2	5	9	5	6	1	6	2	7	6	4	4	6	5	7	5	5	3	6	9	5	6	8	8	6	4	7
94	1	4	1	4	3	4	3	3	2	2	2	3	2	3	2	2	3	4	2	4	3	3	3	4	4	2	4	3	3	2	4	3	4	3	3	4	3
95	1	4	2	3	1	5	4	4	5	5	3	3	3	3	2	3	3	3	3	3	3	2	2	2	2	2	2	2	2	2	2	1	1	2	1	2	3
96	1	4	1	5	3	10	10	10	10	10	10	10	10	10	10	10	10	10	10	10	10	10	10	10	10	10	9	10	10	10	10	10	10	10	10	10	10
97	1	4	2	3	4	10	10	9	10	10	8	9	9	9	10	9	10	9	7	7	10	8	8	9	10	10	7	10	10	10	10	10	10	10	10	10	4
